# Supplementary material for: Performance and Prognostic Relevance of Lymph Node Assessment by One-Step Nucleic Acid Amplification Assay in Rectal Cancer: A Multicenter Study
Source: Cancers (Basel). 2025 Jun 25;17(13):2141. doi: 10.3390/cancers17132141 (PMC12249117; doi:10.3390/cancers17132141)
Supplement: Supplementary file 1 [file cancers-17-02141-s001.zip]

Archive with 1 entries (1 files):
- cancers-3707756-supplementary.pdf
